# Supplementary material for: Association of Plasmodium berghei With the Apical Domain of Hepatocytes Is Necessary for the Parasite's Liver Stage Development
Source: Front Cell Infect Microbiol. 2020 Jan 17;9:451. doi: 10.3389/fcimb.2019.00451 (PMC6978659; doi:10.3389/fcimb.2019.00451)
Supplement: Supplementary file 2 [file Presentation_2.zip]

Archive with 2 entries (2 files):
- Mov S2A.mov
- Mov S2B.mov
